# Supplementary material for: The Small RNA-Binding Protein CcaF1 Promotes Formation of Photosynthetic Complexes in Rhodobacter sphaeroides
Source: Int J Mol Sci. 2023 May 30;24(11):9515. doi: 10.3390/ijms24119515 (PMC10253847; doi:10.3390/ijms24119515)
Supplement: Supplementary file 1 [file ijms-24-09515-s001.zip]

Archive with 1 entries (1 files):
- ijms-2421478-supplementary.pdf
